# Supplementary material for: Genetic Programs Driving Oncogenic Transformation: Lessons from In Vitro Models
Source: Int J Mol Sci. 2019 Dec 12;20(24):6283. doi: 10.3390/ijms20246283 (PMC6940909; doi:10.3390/ijms20246283)
Supplement: Supplementary file 1 [file ijms-20-06283-s001.zip]

Archive with 77 entries (68 files):
- supplemental submitted/
- supplemental submitted/.DS_Store
- supplemental submitted/FIGS1.jpg
- supplemental submitted/FIGS2.jpg
- supplemental submitted/FIGS3.jpg
- supplemental submitted/figS4.jpg
- supplemental submitted/supplemental submitted/
- supplemental submitted/supplemental submitted/.DS_Store
- supplemental submitted/supplemental submitted/FIGS1.jpg
- supplemental submitted/supplemental submitted/FIGS2.jpg
- supplemental submitted/supplemental submitted/FIGS3.jpg
- supplemental submitted/supplemental submitted/figS4.jpg
- supplemental submitted/supplemental submitted/supplemental submitted/
- supplemental submitted/supplemental submitted/supplemental submitted/.DS_Store
- supplemental submitted/supplemental submitted/supplemental submitted/FIGS1.jpg
- supplemental submitted/supplemental submitted/supplemental submitted/FIGS2.jpg
- supplemental submitted/supplemental submitted/supplemental submitted/FIGS3.jpg
- supplemental submitted/supplemental submitted/supplemental submitted/figS4.jpg
- supplemental submitted/supplemental submitted/supplemental submitted/Supplementary figures legends.pdf
- supplemental submitted/supplemental submitted/supplemental submitted/Table SIA.docx
- supplemental submitted/supplemental submitted/supplemental submitted/Table SIB.docx
- supplemental submitted/supplemental submitted/supplemental submitted/Table SIC.docx
- supplemental submitted/supplemental submitted/supplemental submitted/Table SIIA.docx
- supplemental submitted/supplemental submitted/supplemental submitted/table SIIB.docx
- supplemental submitted/supplemental submitted/supplemental submitted/Table SIIC.docx
- supplemental submitted/supplemental submitted/Supplementary figures legends.pdf
- supplemental submitted/supplemental submitted/Table SIA.docx
- supplemental submitted/supplemental submitted/Table SIB.docx
- supplemental submitted/supplemental submitted/Table SIC.docx
- supplemental submitted/supplemental submitted/Table SIIA.docx
- supplemental submitted/supplemental submitted/table SIIB.docx
- supplemental submitted/supplemental submitted/Table SIIC.docx
- supplemental submitted/supplemental submitted/__MACOSX/
- supplemental submitted/supplemental submitted/__MACOSX/supplemental submitted/
- supplemental submitted/supplemental submitted/__MACOSX/supplemental submitted/._.DS_Store
- supplemental submitted/supplemental submitted/__MACOSX/supplemental submitted/._FIGS1.jpg
- supplemental submitted/supplemental submitted/__MACOSX/supplemental submitted/._FIGS2.jpg
- supplemental submitted/supplemental submitted/__MACOSX/supplemental submitted/._FIGS3.jpg
- supplemental submitted/supplemental submitted/__MACOSX/supplemental submitted/._figS4.jpg
- supplemental submitted/supplemental submitted/__MACOSX/supplemental submitted/._Table SIA.docx
- supplemental submitted/supplemental submitted/__MACOSX/supplemental submitted/._Table SIB.docx
- supplemental submitted/supplemental submitted/__MACOSX/supplemental submitted/._Table SIC.docx
- supplemental submitted/supplemental submitted/__MACOSX/supplemental submitted/._Table SIIA.docx
- supplemental submitted/supplemental submitted/__MACOSX/supplemental submitted/._table SIIB.docx
- supplemental submitted/supplemental submitted/__MACOSX/supplemental submitted/._Table SIIC.docx
- supplemental submitted/Table SIA.docx
- supplemental submitted/Table SIB.docx
- supplemental submitted/Table SIC.docx
- supplemental submitted/Table SIIA.docx
- supplemental submitted/table SIIB.docx
- supplemental submitted/Table SIIC.docx
- supplemental submitted/__MACOSX/
- supplemental submitted/__MACOSX/supplemental submitted/
- supplemental submitted/__MACOSX/supplemental submitted/._.DS_Store
- supplemental submitted/__MACOSX/supplemental submitted/._FIGS1.jpg
- supplemental submitted/__MACOSX/supplemental submitted/._FIGS2.jpg
- supplemental submitted/__MACOSX/supplemental submitted/._FIGS3.jpg
- supplemental submitted/__MACOSX/supplemental submitted/._figS4.jpg
- supplemental submitted/__MACOSX/supplemental submitted/._Table SIA.docx
- supplemental submitted/__MACOSX/supplemental submitted/._Table SIB.docx
- supplemental submitted/__MACOSX/supplemental submitted/._Table SIC.docx
- supplemental submitted/__MACOSX/supplemental submitted/._Table SIIA.docx
- supplemental submitted/__MACOSX/supplemental submitted/._table SIIB.docx
- supplemental submitted/__MACOSX/supplemental submitted/._Table SIIC.docx
- __MACOSX/
- __MACOSX/supplemental submitted/
- __MACOSX/supplemental submitted/._.DS_Store
- __MACOSX/supplemental submitted/._FIGS1.jpg
- __MACOSX/supplemental submitted/._FIGS2.jpg
- __MACOSX/supplemental submitted/._FIGS3.jpg
- __MACOSX/supplemental submitted/._figS4.jpg
- __MACOSX/supplemental submitted/._Table SIA.docx
- __MACOSX/supplemental submitted/._Table SIB.docx
- __MACOSX/supplemental submitted/._Table SIC.docx
- __MACOSX/supplemental submitted/._Table SIIA.docx
- __MACOSX/supplemental submitted/._table SIIB.docx
- __MACOSX/supplemental submitted/._Table SIIC.docx
